# Supplementary material for: Patients’ Opinions on Antibiotics in the Treatment of Dental Infections: A Cross-Sectional Survey
Source: J Clin Med. 2024 Apr 3;13(7):2099. doi: 10.3390/jcm13072099 (PMC11012582; doi:10.3390/jcm13072099)
Supplement: Supplementary file 1 [file jcm-13-02099-s001.zip]

Archive with 1 entries (1 files):
- jcm-2878387-supplementary.pdf
